# Supplementary material for: Identification of Differentially Expressed Genes and SNPs Linked to Vibrio mimicus Resistance in Yellow Catfish (Pelteobagrus fulvidraco)
Source: Int J Mol Sci. 2025 Dec 31;27(1):441. doi: 10.3390/ijms27010441 (PMC12786896; doi:10.3390/ijms27010441)
Supplement: Supplementary file 1 [file ijms-27-00441-s001.zip]

Archive with 1 entries (1 files):
- ijms-4033309-supplementary.pdf
